# Supplementary material for: Dietary Inference from Upper and Lower Molar Morphology in Platyrrhine Primates
Source: PLoS One. 2015 Mar 4;10(3):e0118732. doi: 10.1371/journal.pone.0118732 (PMC4349698; doi:10.1371/journal.pone.0118732)
Supplement: S2 Table — Data for individual specimens measured in this study. (XLSX) [file pone.0118732.s002.xlsx]

## Sheet: Lower molar
Lm1 SQ
			Predicted Group Membership			Total
			Folivore	Frugivore	Hard Object Feeder
Cross-validated	Count	Folivore	16	5	0	21
		Frugivore	1	46	8	55
		Hard Object Feeder	0	4	23	27
	%	Folivore	76.1905	23.8095	0	100
		Frugivore	1.81818	83.6364	14.5455	100
		Hard Object Feeder	0	14.8148	85.1852	100
c. 82.5% of cross-validated grouped cases correctly classified.
Lm1 m-d length
			Predicted Group Membership			Total
			Folivore	Frugivore	Hard Object Feeder
Cross-validated	Count	Folivore	21	0	0	21
		Frugivore	4	23	28	55
		Hard Object Feeder	0	9	18	27
	%	Folivore	100	0	0	100
		Frugivore	7.27273	41.8182	50.9091	100
		Hard Object Feeder	0	33.3333	66.6667	100
c. 60.2% of cross-validated grouped cases correctly classified.
Lm1 SQ and Lm1 m-d length
			Predicted Group Membership			Total
			Folivore	Frugivore	Hard Object Feeder
Cross-validated	Count	Folivore	21	0	0	21
		Frugivore	0	46	9	55
		Hard Object Feeder	0	4	23	27
	%	Folivore	100	0	0	100
		Frugivore	0	83.6364	16.3636	100
		Hard Object Feeder	0	14.8148	85.1852	100
c. 87.4% of cross-validated grouped cases correctly classified.
Lm1 OR
			Predicted Group Membership			Total
			Folivore	Frugivore	Hard Object Feeder
Cross-validated	Count	Folivore	16	4	1	21
		Frugivore	23	20	12	55
		Hard Object Feeder	1	3	23	27
	%	Folivore	76.1905	19.0476	4.7619	100
		Frugivore	41.8182	36.3636	21.8182	100
		Hard Object Feeder	3.7037	11.1111	85.1852	100
c. 57.3% of cross-validated grouped cases correctly classified.
Lm1 OR and Lm1 m-d length
			Predicted Group Membership			Total
			Folivore	Frugivore	Hard Object Feeder
Cross-validated	Count	Folivore	20	0	1	21
		Frugivore	4	40	11	55
		Hard Object Feeder	0	5	22	27
	%	Folivore	95.2381	0	4.7619	100
		Frugivore	7.27273	72.7273	20	100
		Hard Object Feeder	0	18.5185	81.4815	100
c. 79.6% of cross-validated grouped cases correctly classified.
Lm1 RFI
			Predicted Group Membership			Total
			Folivore	Frugivore	Hard Object Feeder
Cross-validated	Count	Folivore	11	3	7	21
		Frugivore	22	17	16	55
		Hard Object Feeder	1	8	18	27
	%	Folivore	52.381	14.2857	33.3333	100
		Frugivore	40	30.9091	29.0909	100
		Hard Object Feeder	3.7037	29.6296	66.6667	100
c. 44.7% of cross-validated grouped cases correctly classified.
Lm1 RFI and Lm1 m-d length
			Predicted Group Membership			Total
			Folivore	Frugivore	Hard Object Feeder
Cross-validated	Count	Folivore	21	0	0	21
		Frugivore	6	32	17	55
		Hard Object Feeder	0	8	19	27
	%	Folivore	100	0	0	100
		Frugivore	10.9091	58.1818	30.9091	100
		Hard Object Feeder	0	29.6296	70.3704	100
c. 69.9% of cross-validated grouped cases correctly classified.
LM1 RFI and OR
			Predicted Group Membership			Total
			Folivore	Frugivore	Hard Object Feeder
Cross-validated	Count	Folivore	11	10	0	21
		Frugivore	19	24	12	55
		Hard Object Feeder	1	3	23	27
	%	Folivore	52.381	47.619	0	100
		Frugivore	34.5455	43.6364	21.8182	100
		Hard Object Feeder	3.7037	11.1111	85.1852	100
c. 56.3% of cross-validated grouped cases correctly classified.
Lm1 OR, RFI, and Lm1 m-d length
			Predicted Group Membership			Total
			Folivore	Frugivore	Hard Object Feeder
Cross-validated	Count	Folivore	21	0	0	21
		Frugivore	3	42	10	55
		Hard Object Feeder	0	5	22	27
	%	Folivore	100	0	0	100
		Frugivore	5.45455	76.3636	18.1818	100
		Hard Object Feeder	0	18.5185	81.4815	100
c. 82.5% of cross-validated grouped cases correctly classified.
Lm1 SQ, RFI, OR, and Lm1 m-d Length
			Predicted Group Membership			Total
			Folivore	Frugivore	Hard Object Feeder
Cross-validated	Count	Folivore	21	0	0	21
		Frugivore	1	46	8	55
		Hard Object Feeder	0	2	25	27
	%	Folivore	100	0	0	100
		Frugivore	1.81818	83.6364	14.5455	100
		Hard Object Feeder	0	7.40741	92.5926	100
c. 89.3% of cross-validated grouped cases correctly classified.

## Sheet: Upper molar
UM1 SQ
			Predicted Group Membership			Total
			Folivore	Frugivore	Hard Object Feeder
Cross-validated	Count	Folivore	21	0	0	21
		Frugivore	7	26	22	55
		Hard Object Feeder	1	2	24	27
	%	Folivore	100	0	0	100
		Frugivore	12.7273	47.2727	40	100
		Hard Object Feeder	3.7037	7.40741	88.8889	100
68.9% of cross-validated grouped cases correctly classified.
UM1 m-d length
			Predicted Group Membership			Total
			Folivore	Frugivore	Hard Object Feeder
Cross-validated	Count	Folivore	21	0	0	21
		Frugivore	2	25	28	55
		Hard Object Feeder	0	11	16	27
	%	Folivore	100	0	0	100
		Frugivore	3.63636	45.4545	50.9091	100
		Hard Object Feeder	0	40.7407	59.2593	100
60.2% of cross-validated grouped cases correctly classified.
UM1 SQ and UM1 m-d length
			Predicted Group Membership			Total
			Folivore	Frugivore	Hard Object Feeder
Cross-validated	Count	Folivore	21	0	0	21
		Frugivore	4	28	23	55
		Hard Object Feeder	0	4	23	27
	%	Folivore	100	0	0	100
		Frugivore	7.27273	50.9091	41.8182	100
		Hard Object Feeder	0	14.8148	85.1852	100
69.9% of cross-validated grouped cases correctly classified.
UM1 RFI
			Predicted Group Membership			Total
			Folivore	Frugivore	Hard Object Feeder
Cross-validated	Count	Folivore	3	12	6	21
		Frugivore	9	29	17	55
		Hard Object Feeder	4	6	17	27
	%	Folivore	14.2857	57.1429	28.5714	100
		Frugivore	16.3636	52.7273	30.9091	100
		Hard Object Feeder	14.8148	22.2222	62.963	100
47.6% of cross-validated grouped cases correctly classified.
UM1 RFI and UM1 m-d length
			Predicted Group Membership			Total
			Folivore	Frugivore	Hard Object Feeder
Cross-validated	Count	Folivore	21	0	0	21
		Frugivore	2	32	21	55
		Hard Object Feeder	0	8	19	27
	%	Folivore	100	0	0	100
		Frugivore	3.63636	58.1818	38.1818	100
		Hard Object Feeder	0	29.6296	70.3704	100
69.9% of cross-validated grouped cases correctly classified.
UM1 SQ, RFI, and UM1 m-d length
			Predicted Group Membership			Total
			Folivore	Frugivore	Hard Object Feeder
Cross-validated	Count	Folivore	21	0	0	21
		Frugivore	3	42	10	55
		Hard Object Feeder	0	5	22	27
	%	Folivore	100	0	0	100
		Frugivore	5.45455	76.3636	18.1818	100
		Hard Object Feeder	0	18.5185	81.4815	100
82.5% of cross-validated grouped cases correctly classified.

## Sheet: Upper and lower molar
Lm1 SQ, RFI, OR, UM1 SQ, RFI, Lm1 m-d length, and UM1 m-d length
			Predicted Group Membership			Total
			Folivore	Frugivore	Hard Object Feeder
Cross-validated	Count	Folivore	20	1	0	21
		Frugivore	2	50	3	55
		Hard Object Feeder	0	1	26	27
	%	Folivore	95.2381	4.7619	0	100
		Frugivore	3.63636	90.9091	5.45455	100
		Hard Object Feeder	0	3.7037	96.2963	100
93.2% of cross-validated grouped cases correctly classified.
Lm1 SQ, UM1 SQ, Lm1 length, UM1 length
			Predicted Group Membership			Total
			Folivore	Frugivore	Hard Object Feeder
Cross-validated	Count	Folivore	21	0	0	21
		Frugivore	2	47	6	55
		Hard Object Feeder	0	2	25	27
	%	Folivore	100	0	0	100
		Frugivore	3.63636	85.4545	10.9091	100
		Hard Object Feeder	0	7.40741	92.5926	100
90.3% of cross-validated grouped cases correctly classified.
Lm1 RFI, Um1 RFI, Lm1 m-d length, and UM1 m-d length
			Predicted Group Membership			Total
			Folivore	Frugivore	Hard Object Feeder
Cross-validated	Count	Folivore	20	0	1	21
		Frugivore	2	42	11	55
		Hard Object Feeder	0	5	22	27
	%	Folivore	95.2381	0	4.7619	100
		Frugivore	3.63636	76.3636	20	100
		Hard Object Feeder	0	18.5185	81.4815	100
81.6% of cross-validated grouped cases correctly classified.
Lm1 SQ and UM1 SQ
			Predicted Group Membership			Total
			Folivore	Frugivore	Hard Object Feeder
Cross-validated	Count	Folivore	20	1	0	21
		Frugivore	3	45	7	55
		Hard Object Feeder	0	1	26	27
	%	Folivore	95.2381	4.7619	0	100
		Frugivore	5.45455	81.8182	12.7273	100
		Hard Object Feeder	0	3.7037	96.2963	100
88.3% of cross-validated grouped cases correctly classified.
Lm1 RFI amd UM1 RFI
			Predicted Group Membership			Total
			Folivore	Frugivore	Hard Object Feeder
Cross-validated	Count	Folivore	11	7	3	21
		Frugivore	21	21	13	55
		Hard Object Feeder	0	6	21	27
	%	Folivore	52.381	33.3333	14.2857	100
		Frugivore	38.1818	38.1818	23.6364	100
		Hard Object Feeder	0	22.2222	77.7778	100
51.5% of cross-validated grouped cases correctly classified.
